# Supplementary material for: Retinal waves align the concentric orientation map in mouse superior colliculus to the center of vision
Source: Sci Adv. 2023 May 12;9(19):eadf4240. doi: 10.1126/sciadv.adf4240 (PMC10181181; doi:10.1126/sciadv.adf4240)
Supplement: Supplementary file 2 — Data S1 [file sciadv.adf4240_data_s1.zip]

Archive with 11 entries (7 files):
- in_vivo_data/
- in_vivo_data/fig1B/
- in_vivo_data/fig1B/DataFigure1B.npy
- in_vivo_data/fig1B/util.py
- in_vivo_data/fig1B/plot_Figure1B.py
- in_vivo_data/figS1/
- in_vivo_data/figS1/DataFigureS1.npy
- in_vivo_data/figS1/plot_FigureS1.py
- in_vivo_data/fig2A/
- in_vivo_data/fig2A/plot_Figure2A.py
- in_vivo_data/fig2A/DataFigure2A.npy
