# Supplementary material for: Retinal waves align the concentric orientation map in mouse superior colliculus to the center of vision
Source: Sci Adv. 2023 May 12;9(19):eadf4240. doi: 10.1126/sciadv.adf4240 (PMC10181181; doi:10.1126/sciadv.adf4240)
Supplement: Supplementary file 2 — Data S1 [file sciadv.adf4240_data_s1.zip › in_vivo_data/fig1B/util.py]

#!/usr/bin/env python3
# -*- coding: utf-8 -*-
"""
Created on Mon Aug 15 17:05:23 2022

@author: kailun
"""

import matplotlib as mpl


#################### Plotting ####################

def set_rcparam_paper_style(use_paper=True):
    if use_paper:
        mpl.rcParams['font.sans-serif'] = ['Arial']
        mpl.rcParams['font.size'] = 6
        mpl.rcParams['pdf.fonttype'] = 42
        mpl.rcParams['ps.fonttype'] = 42
        mpl.rcParams['axes.linewidth'] = 0.5
        mpl.rcParams['lines.linewidth'] = 0.5
        mpl.rcParams['lines.markersize'] = 2.5
        mpl.rcParams['lines.markeredgewidth'] = 0.0
    else:
        mpl.style.use('default')

def removeAxSpines(ax, sides=['right', 'top']):
    for side in sides:
        ax.spines[side].set_visible(False)
        
def cm2inch(cm):
    cm2inchFactor = 0.393701
    inch = cm * cm2inchFactor
    return inch


#################### Helper ####################

def concatList(lst, depth=1, idx=None):
    concatLst = lst.copy()
    for d in range(depth):
        if idx is not None:
            concatLst = [e[idx] for sublst in concatLst for e in sublst]
        else:
            concatLst = [e for sublst in concatLst for e in sublst]
    return concatLst
