# Supplementary material for: Retinal waves align the concentric orientation map in mouse superior colliculus to the center of vision
Source: Sci Adv. 2023 May 12;9(19):eadf4240. doi: 10.1126/sciadv.adf4240 (PMC10181181; doi:10.1126/sciadv.adf4240)
Supplement: Supplementary file 2 — Data S1 [file sciadv.adf4240_data_s1.zip › in_vivo_data/fig1B/plot_Figure1B.py]

#!/usr/bin/env python3
# -*- coding: utf-8 -*-
"""
Created on Fri Mar 10 15:49:32 2023

@author: kailun
"""

import numpy as np
import matplotlib.pyplot as plt
import util

#%% Load data

dataPath = "DataFigure1B.npy"
figsavePath = "oriDiff_vs_RfSeparation.pdf"

dataDict = np.load(dataPath, allow_pickle=True, encoding='latin1').item()
expsUsed = dataDict['expsUsed']
clusIdAllExps = dataDict['clusIdAllExps']
rfAllExps = dataDict['rfAllExps']   # degPerPx: 5
onRfAllExps = dataDict['onRfAllExps']
offRfAllExps = dataDict['offRfAllExps']
rfCenterOfMassYxAllExps = dataDict['rfCenterOfMassYxAllExps']   # in pixel
mgRespAllExps = dataDict['mgRespAllExps']
mgOriPrefAllExps = dataDict['mgOriPrefAllExps']
rfComDegDiffAllExps = dataDict['rfComDegDiffAllExps']   # center of mass difference in degree (pairwise within experiment)
mgOriPrefDiffAllExps = dataDict['mgOriPrefDegDiffAllExps']
clusIds = np.array(util.concatList(clusIdAllExps))
rfs = np.array(util.concatList(rfAllExps))
onRfs = np.array(util.concatList(onRfAllExps))
offRfs = np.array(util.concatList(offRfAllExps))
rfCenterOfMassYxs = np.array(util.concatList(rfCenterOfMassYxAllExps))
mgResps = np.array(util.concatList(mgRespAllExps))
mgOriPrefs = np.array(util.concatList(mgOriPrefAllExps))
rfComDegDiffs = np.array(util.concatList(rfComDegDiffAllExps))
mgOriPrefDiffs = np.array(util.concatList(mgOriPrefDiffAllExps))
print(f"Total number of cells: {len(clusIds)}\n"
      f"Total combination of cell pairs: {len(rfComDegDiffs)}"
      )


#%% Get Info for plotting

# Parameters
rfDegStep = 10
dataInds = [6, 2, 4]
colors = ['g', 'orange', 'k']

# Computation
nStep = np.ceil(rfComDegDiffs.max() / rfDegStep)
distanceLevels = np.arange(0, nStep*rfDegStep+1, rfDegStep)
distanceMasks = []
for i, level in enumerate(distanceLevels[:-1]):
    mask = (rfComDegDiffs >= level) & (rfComDegDiffs < distanceLevels[i+1])
    distanceMasks.append(mask)

xs = []; yMeds = []; yMeans = []; ySems = []
for m, mask in enumerate(distanceMasks):
    nUnit = mask.sum()
    xs = np.append(xs, [distanceLevels[m:m+2]])
    yMed = np.median(mgOriPrefDiffs[mask])
    yMean = mgOriPrefDiffs[mask].mean()
    sem = mgOriPrefDiffs[mask].std() / np.sqrt(nUnit)
    yMeds = np.append(yMeds, [yMed]*2)
    yMeans = np.append(yMeans, [yMean]*2)
    ySems = np.append(ySems, [sem]*2)

nClus, nOri = mgResps.shape
rads = np.linspace(0, 2*np.pi, nOri+1)
rfComXys = rfCenterOfMassYxs[dataInds, ::-1]
mgRespsTmp = mgResps[dataInds]
mgRespsTmp /= mgRespsTmp.max(1)[:,None]
mgOriPrefDegs = mgOriPrefs[dataInds]
mgOriPrefRads = mgOriPrefDegs / 180 * np.pi


#%% Orientation pref difference vs. RF distance (for Figure 1A)

util.set_rcparam_paper_style()
fig = plt.figure(figsize=(util.cm2inch(2.5), util.cm2inch(3.3)))
plt.subplots_adjust(left=0.25, bottom=0.2, right=0.95, top=0.95, wspace=0.3, hspace=0.)

# Plot example MG responses
polarAx = plt.subplot(222, projection='polar')
for m, mgResp in enumerate(mgRespsTmp):
    mgResp = np.append(mgResp, mgResp[0])
    if len(dataInds) > len(colors):
        plt.plot(rads, mgResp, label='MG')
    else:
        plt.plot(rads, mgResp, colors[m], label='MG', alpha=0.7)
plt.gca().set_xticklabels([])
plt.gca().set_yticklabels([])
plt.gca().set_yticks([])
plt.gca().set_ylim(0, 1.02)
plt.gca().grid(ls='--', lw=0.5)
plt.title("$\\Delta \\theta_{pref}$", pad=0)

# Plot orientation pref difference vs. RF separation
plt.subplot(212); util.removeAxSpines(plt.gca())
plt.hlines(45, 0, distanceLevels[-1], ls='--', color='gray', lw=1)
plt.scatter(rfComDegDiffs, mgOriPrefDiffs, color='k', ec=None, s=0.3)
plt.plot(xs, yMeans, 'magenta', lw=1)
plt.fill_between(xs, yMeans-ySems, yMeans+ySems, color='magenta', alpha=0.3, ec=None)
plt.plot(xs, yMeds, 'm', lw=1)
plt.xlim(0, 108.6)
plt.ylim(0, 90)
plt.gca().set_aspect('equal')
plt.xticks([0, 50, 100])
plt.yticks([0, 45, 90])
plt.gca().tick_params(width=0.5, pad=1)
plt.xlabel("RF separation (deg)", labelpad=0)
plt.ylabel("$\\Delta \\theta_{pref}$ (deg)", labelpad=0)

# Add ori pref points to the polar plot of the MG responses
polarBuffer = 0.15
polarAxPos = polarAx.get_position()
plt.axes([polarAxPos.x0-polarBuffer, polarAxPos.y0-polarBuffer, polarAxPos.width+2*polarBuffer, polarAxPos.height+2*polarBuffer], projection='polar')
for c, color in enumerate(colors):
    plt.scatter(mgOriPrefRads[c], 0, 1, color)
    plt.scatter((mgOriPrefRads[c]+np.pi)%(2*np.pi), 0, 1, color)
plt.axis('off')

# Plot example RF locations
buffer = 3
scaleBarShiftX = -1
scaleBarShiftY = -1
barTextShiftX = -1.8
barTextShiftY = 0.5
minX = rfComXys[:,0].min()
maxX = rfComXys[:,0].max()
minY = rfComXys[:,1].min()
maxY = rfComXys[:,1].max()
scaleBarX = minX + scaleBarShiftX
scaleBarY = minY + scaleBarShiftY
xlim = [minX-buffer, maxX+buffer]
ylim = [minY-buffer, maxY+buffer]
plt.axes([0.05, 0.5, 0.5, 0.5])
for i, (x,y) in enumerate(rfComXys):
    plt.scatter(x, y, color=colors[i])
plt.hlines(scaleBarY, scaleBarX, scaleBarX+2, colors='k')   # 2 pixels: 10 deg
plt.text(scaleBarX+barTextShiftX, scaleBarY+barTextShiftY, '10 deg')
plt.gca().set_aspect('equal')   # to make the x- and y-scales equal, s.t. the scale bar applies to both axes
plt.xlim(xlim)
plt.ylim(ylim)
plt.axis('off')

plt.axes([0., 0., 1, 1])
plt.text(0.02, 0.91, "RF separation")
plt.axis('off')

plt.savefig(figsavePath)
