# Supplementary material for: Retinal waves align the concentric orientation map in mouse superior colliculus to the center of vision
Source: Sci Adv. 2023 May 12;9(19):eadf4240. doi: 10.1126/sciadv.adf4240 (PMC10181181; doi:10.1126/sciadv.adf4240)
Supplement: Supplementary file 2 — Data S1 [file sciadv.adf4240_data_s1.zip › in_vivo_data/figS1/plot_FigureS1.py]

#!/usr/bin/env python3
# -*- coding: utf-8 -*-
"""
Created on Sun Mar 12 16:03:46 2023

@author: jenskremkow
"""
# %%
import numpy as np
import matplotlib.pyplot as plt
import scipy.ndimage as ndimage
import scipy.stats as stats

def calc_rf_center(rf,thr):
    rf_tmp = rf.copy()
    rf_tmp[np.abs(rf_tmp)<= thr] = 0. # this sets all noise pixel to 0.
    (x,y)=ndimage.measurements.center_of_mass(rf_tmp)
    
    return x,y,rf_tmp

# %%
data = np.load('DataFigureS1.npy',allow_pickle=True,encoding='latin1').item()


# %% Figure S1 A
example_list = ['2022-01-12_17-04-44_421','2020-11-10_14-56-14_291','2021-01-28_14-15-25_748','2021-11-03_17-06-34_775','2021-11-03_17-06-34_829']

fig = plt.figure(1)
fig.set_size_inches(12,6)
plt.clf()
fig.suptitle('Figure S1A', fontsize=10)

offset = 0
for i, example in enumerate(example_list):
    data_tmp = data['FigureS1_A'][example]
    ONOFF_RFs = data_tmp['ONOFF_RF']
    ON_RFs = data_tmp['ON_RF']
    OFF_RFs = data_tmp['OFF_RF']
    
    integration_window_starts = data_tmp['integration_window_starts']
    integration_window_to_plot = np.array([1,2,3,4,5,6,7,8])
    
    # RFs
    thrs_rf = [0.4]
    for k, iw in enumerate(integration_window_to_plot):
        ONOFF_RF = ONOFF_RFs[iw]
        ON_RF = ON_RFs[iw]
        OFF_RF = OFF_RFs[iw]
        
        x_zoom = np.arange(0,ONOFF_RF.shape[1],1.)
        y_zoom = np.arange(0,ONOFF_RF.shape[0],1.)
        
        ax = plt.subplot(5,10,i+1+offset+k)
        
        plt.pcolormesh(x_zoom,y_zoom,ONOFF_RF,cmap=plt.cm.RdBu_r,rasterized=True)
        plt.clim([-1,1])
        plt.contour(x_zoom+0.5,y_zoom+0.5,ON_RF,thrs_rf,colors='r',lw=0.5,linestyles='dashed')
        plt.contour(x_zoom+0.5,y_zoom+0.5,OFF_RF,thrs_rf,colors='b',lw=0.5,linestyles='dashed')
        plt.xticks([])
        plt.yticks([])
        ax.set_aspect('equal')
            
    
    # Tuning Curves
    angles_deg_rf_fft = data_tmp['angles_deg_rf_fft']
    tuning_curves_rf_fft = data_tmp['tuning_curves_rf_fft']
    
    ax = plt.subplot(5,10,i+1+offset+k+1)
    plt.pcolormesh(angles_deg_rf_fft,integration_window_starts,tuning_curves_rf_fft,rasterized=True,cmap=plt.cm.magma)
    
    plt.xticks([0,45,90,135,180,225,270,315],[],fontsize=6)
    plt.yticks([0,50,100,150],[],fontsize=6)
    
    if i == 4:
        plt.xlabel('Angle (deg)',labelpad=0,fontsize=6)
        plt.xticks([0,90,180,270],[0,90,180,270],fontsize=6)
    if i == 2:
        plt.ylabel('Integration window starts (ms)',labelpad=0,fontsize=6)
        plt.yticks([0,50,100,150],[0,50,100,150],fontsize=6)
    
    # polar plots
    angles_rad_rf_fft = data_tmp['angles_rad_rf_fft']
    angles_rad_mg = data_tmp['angles_rad_mg']
    tuning_curve_rf_fft_mean = data_tmp['tuning_curve_rf_fft_mean'].copy()
    tuning_curve_mg = data_tmp['tuning_curve_mg'].copy()
    
    # normalize tuning curves
    tuning_curve_rf_fft_mean /= tuning_curve_rf_fft_mean.max()
    tuning_curve_rf_fft_mean *= 0.9
    tuning_curve_mg /= tuning_curve_mg.max()
    tuning_curve_mg *= 0.9
    
    # make it circular
    tuning_curve_rf_fft_mean_circ = np.append(tuning_curve_rf_fft_mean,tuning_curve_rf_fft_mean[0])
    tuning_curve_mg_circ = np.append(tuning_curve_mg,tuning_curve_mg[0])
    
    angles_rad_rf_fft_circ = np.append(angles_rad_rf_fft,angles_rad_rf_fft[0])
    angles_rad_mg_circ = np.append(angles_rad_mg,angles_rad_mg[0])
    
    ax = plt.subplot(5,10,i+1+offset+k+2,projection='polar')
    color_rf_tuning = np.array([149,64,145])/255.
    ax.tick_params(axis='both', which='major', labelsize=8)
    
    plt.plot(angles_rad_mg_circ,tuning_curve_mg_circ,'k',lw=0.5)
    plt.plot(angles_rad_rf_fft_circ,tuning_curve_rf_fft_mean_circ,color=color_rf_tuning,lw=0.5)
    ax.tick_params(axis='both', which='major', pad=-4)
    ax.set_rticks([])
    plt.ylim([0.,1.])
    
    plt.xticks(fontsize=6)
    plt.yticks(fontsize=6)
    
    
    offset += 9

fig.tight_layout()

# %% Figure S1 B

rf_tuning_curves = data['FigureS1_B']['rf_tuning_curves']
angles_deg = data['FigureS1_B']['angles_deg']

max_idxes = np.argmax(rf_tuning_curves,axis=0)
sort_idexs = np.argsort(max_idxes)
sort_idexs_flip = np.flip(sort_idexs)


cluster_included = np.arange(len(sort_idexs_flip))

fig = plt.figure(2)
fig.set_size_inches(4,4)
plt.clf()
fig.suptitle('Figure S1B', fontsize=10)

plt.pcolormesh(angles_deg,cluster_included,rf_tuning_curves[:,sort_idexs_flip].T,rasterized=True,cmap=plt.cm.magma)
plt.clim([0,1])
cbh = plt.colorbar()
cbh.set_ticks([0,1])
cbh.set_ticklabels(['Min','Max'])
plt.xticks(np.arange(0,360,45))

plt.xlabel('Angle (deg)')
plt.ylabel('SC neuron #')

fig.tight_layout()


# %% Figure S1 C
ONOFF_RF_overlap = data['FigureS1_C']['ONOFF_RF_overlap']

fig = plt.figure(3)
fig.set_size_inches(4,3)
plt.clf()
fig.suptitle('Figure S1C', fontsize=10)


ax = plt.subplot(1,1,1)
ax.spines['top'].set_visible(False)
ax.spines['right'].set_visible(False)
hs_range = np.linspace(0,1.1,15)
hs = np.histogram(ONOFF_RF_overlap,hs_range)
plt.step(hs_range[0:-1],hs[0],where='post',color='k',lw=0.5)
plt.xlabel('ONOFF RF overlap')
plt.ylabel('# SC neuron')

plt.xticks([0,0.5,1])
plt.xlim([0,1])

fig.tight_layout()


# %% Figure S1 D

ON_RFs = data['FigureS1_D']['ON_RFs']
OFF_RFs = data['FigureS1_D']['OFF_RFs']
ONOFF_RFs = data['FigureS1_D']['ONOFF_RFs']


n_clusters = ON_RFs.shape[2]

nxy = np.int64(np.ceil(np.sqrt(n_clusters)))

fig = plt.figure(4)
fig.set_size_inches(5,5)
plt.clf()
fig.suptitle('Figure S1D', fontsize=10)


nxy = np.int64(np.ceil(np.sqrt(n_clusters)))

for i in range(n_clusters):
    
    ONOFF_RF = ONOFF_RFs[:,:,i].copy()
    comy,comx,tmp_com = calc_rf_center(np.abs(ONOFF_RF),0.6)
    
    x_old = np.arange(0,ONOFF_RF.shape[1],1.)
    y_old = np.arange(0,ONOFF_RF.shape[0],1.)
    x_old_cont = x_old +0.5
    y_old_cont = y_old +0.5
    
    
    ON_rf = ON_RFs[:,:,i].copy()
    ON_rf /= ON_rf.max()
    OFF_rf = OFF_RFs[:,:,i].copy()
    OFF_rf /= OFF_rf.max()


    
    winxy = 10
    limx = [comx-winxy,comx+winxy]
    limy = [comy-winxy,comy+winxy]
    
    thrs_rf = [0.4]
    lwrf = 0.5
    ax = plt.subplot(nxy,nxy,i+1)
    plt.pcolormesh(x_old,y_old,ONOFF_RF,cmap=plt.cm.RdBu_r,rasterized=True)
    plt.clim([-1,1])
    plt.contour(x_old_cont,y_old_cont,ON_rf,thrs_rf,colors='r',linewidths=lwrf,linestyles='dashed')
    plt.contour(x_old_cont,y_old_cont,OFF_rf,thrs_rf,colors='b',linewidths=lwrf,linestyles='dashed')
    
    
    plt.xlim(limx)
    plt.ylim(limy)
    plt.axis('off')
    ax.set_aspect("equal")
    
fig.tight_layout()


# %% Figure S1 E
orientation_preference_MG = data['FigureS1_E']['orientation_preference_MG']
orientation_preference_RF = data['FigureS1_E']['orientation_preference_RF']

fig = plt.figure(5)
fig.set_size_inches(4,4)
plt.clf()
fig.suptitle('Figure S1E', fontsize=10)


ax = plt.subplot(1,1,1)
ax.spines['top'].set_visible(False)
ax.spines['right'].set_visible(False)
stats_corr = stats.pearsonr(orientation_preference_MG,orientation_preference_RF)

plt.plot([0,180],[0,180],'k')
plt.plot(orientation_preference_MG,orientation_preference_RF,'.k',ms=8)
plt.title('r = '+str(stats_corr[0])+'\n p = '+str(stats_corr[1]))
plt.xlabel('Orientation preference\n Moving Grating (deg)')
plt.ylabel('Orientation preference\n ON-OFF RF (deg)')
plt.xticks([0,90,180])
plt.yticks([0,90,180])
plt.xlim([-5,185])
plt.ylim([-5,185])

ax.set_aspect('equal')

fig.tight_layout()

# %% Figure S1 F
orientation_preference_difference_data = data['FigureS1_F']['orientation_preference_difference_data']
orientation_preference_difference_random = data['FigureS1_F']['orientation_preference_difference_random']

stats_tmp = stats.ranksums(orientation_preference_difference_data,orientation_preference_difference_random)

fig = plt.figure(6)
fig.set_size_inches(4,4)
plt.clf()
fig.suptitle('Figure S1F', fontsize=10)


ax = plt.subplot(1,1,1)
ax.spines['top'].set_visible(False)
ax.spines['right'].set_visible(False)

hs_range = np.arange(0,110,15)
hs = np.histogram(orientation_preference_difference_data,hs_range,density=True)
hs_rand = np.histogram(orientation_preference_difference_random,hs_range,density=True)


plt.step(hs_range[0:-1],hs[0],'k',where='post')
plt.step(hs_range[0:-1],hs_rand[0],color=[0.5,0.5,0.5],where='post')
plt.xticks([0,45,90])
plt.legend(['Data','Random'])
plt.xlabel('Orientation difference (deg)')

m = np.median(orientation_preference_difference_data)
s = np.std(orientation_preference_difference_data)
plt.title('median = '+str(m)+'; n =  '+str(orientation_preference_difference_data.shape[0])+'\n p = '+str(stats_tmp.pvalue))

plt.ylabel('Probability density')
plt.xlim([0,90])
plt.yticks([0,0.015,0.03])
plt.ylim([0,0.03])


fig.tight_layout()
