# Supplementary material for: Retinal waves align the concentric orientation map in mouse superior colliculus to the center of vision
Source: Sci Adv. 2023 May 12;9(19):eadf4240. doi: 10.1126/sciadv.adf4240 (PMC10181181; doi:10.1126/sciadv.adf4240)
Supplement: Supplementary file 2 — Data S1 [file sciadv.adf4240_data_s1.zip › in_vivo_data/fig2A/plot_Figure2A.py]

#!/usr/bin/env python3
# -*- coding: utf-8 -*-
"""
Created on Tue Mar 14 12:29:37 2023

@author: jenskremkow
"""
# %%
import numpy as np
import matplotlib.pyplot as plt


# %%
data = np.load('DataFigure2A.npy',allow_pickle=True,encoding='latin1').item()

# %% Figure 2A

fig = plt.figure(1)
plt.clf()
fig.set_size_inches(4,4)
fig.suptitle('Figure 2A', fontsize=10)


x_deg = data['x_deg']
y_deg = data['y_deg']

x_contour_deg = (x_deg+2.5)
y_contour_deg = (y_deg+2.5)


ONOFF_RF = data['ONOFF_RF']
ON_RF = data['ON_RF']
OFF_RF = data['OFF_RF']

angles_rad_mg_circ = data['angles_rad_mg_circ']
angles_rad_rf_circ = data['angles_rad_rf_circ']

tuning_curve_mg = data['tuning_curve_mg']
tuning_curve_rf = data['tuning_curve_rf']

mg_psths = data['mg_psths']
mg_psth_range_s = data['mg_psth_range_s']


lw = 0.5
# RF plot
plt.axes([0.2,0.55,0.15,0.15])
contour_lines = [0.4]
plt.pcolormesh(x_deg,y_deg,ONOFF_RF,cmap=plt.cm.RdBu_r,rasterized=True)
plt.clim([-1,1])
plt.contour(x_contour_deg,y_contour_deg,ON_RF,contour_lines,colors='r',linewidths=lw,linestyles='dashed')
plt.contour(x_contour_deg,y_contour_deg,OFF_RF,contour_lines,colors='b',linewidths=lw,linestyles='dashed')

plt.axis('square')
plt.plot([102,102],[50,60],'k',lw=0.5)
plt.axis('off')
plt.xlim([100,160])
plt.ylim([30,90])

# polar plot
ax = plt.axes([0.55,0.55,0.15,0.15],projection='polar')
ax.tick_params(axis='both', which='major', labelsize=8)
plt.plot(angles_rad_mg_circ,tuning_curve_mg,'k',lw=0.5)
plt.plot(angles_rad_rf_circ,tuning_curve_rf,'m',lw=0.5)
ax.tick_params(axis='both', which='major', pad=-4)
ax.set_rticks([])
plt.xticks(angles_rad_mg_circ,fontsize=6)#,pad=0)
plt.ylim([0.,1.])

# moving grating plot
lw_lines = 0.5
xs_mg = np.linspace(0.2,0.6,4)
angles = [0,45,90,135,180,225,270,315]
for i, angle in enumerate(angles):
    xtmp = xs_mg[np.mod(i,4)]
    if i < 4:
        ytmp = 0.3
    else:
        ytmp = 0.05
    
    psth = mg_psths[angle]
    
    ax = plt.axes([xtmp,ytmp,0.1,0.1])
    ax.spines['top'].set_visible(False)
    ax.spines['right'].set_visible(False)
    ax.spines['left'].set_visible(False)
    ax.spines['bottom'].set_visible(False)
    
    plt.plot(mg_psth_range_s,psth,'k',lw=lw_lines)
    
    
    
    plt.ylim([0,23])
    if i == 0:
        plt.xticks([0,1],[])
        plt.text(0,-10,'1 s',rotation=00,fontsize=6)
        
        plt.yticks([0,10],[])
        plt.text(-1,0,'10 Hz',rotation=90,fontsize=6)
    else:
        plt.xticks([],[])
        plt.yticks([],[])
    plt.xlim([0,2])
    plt.title(str(angle)+'°',fontsize=6)
    
